# Supplementary material for: Chronological Gene Expression of Human Gingival Fibroblasts with Low Reactive Level Laser (LLL) Irradiation
Source: J Clin Med. 2021 May 1;10(9):1952. doi: 10.3390/jcm10091952 (PMC8125544; doi:10.3390/jcm10091952)
Supplement: Supplementary file 1 [file jcm-10-01952-s001.zip]

Archive with 8 entries (8 files):
- Additional data 1.pdf
- Additional data 2.pdf
- Additional data 3.pdf
- Additional data 4.pdf
- Additional data 5.pdf
- Additional data 6.pdf
- Additional data 7.pdf
- Additional data 8.pdf
